# Supplementary material for: Forensic Features and Population Genetic Structure of Dong, Yi, Han, and Chuanqing Human Populations in Southwest China Inferred From Insertion/Deletion Markers
Source: Front Genet. 2020 Apr 30;11:360. doi: 10.3389/fgene.2020.00360 (PMC7205039; doi:10.3389/fgene.2020.00360)
Supplement: TABLE S5 — The pairwise Fst genetic distances between the studied and 47 worldwide populations on the basis of the raw data of 30 InDels. [file Table_5.xlsx]

## Sheet: Sheet1
Supplementary Table S5. The pairwise Fst genetic distances between the studied and 47 worldwide populations on the basis of the raw data of 30 InDels .
Populations	Nigerian	Basque	Dane	Central-Spanish	Veracruz-Mexican	Jalisco-Mexican	Chihuahua-Mexican	Mexico-Mexican	Yucatan-Mexican	Amerindian-West-Mexico	Uruguayan	Beijing-Han	Chengdu-Han	Shanghai-Han	Guizhou-Han	Guizhou-Chuanqing	Xinjiang-Hui	Yunnan-Bai	Yunnan-Yi	Sichuan-Yi	Guizhou-Yi	Hubei-Tujia	Sichuan-Aba-Tibetan2	Sichuan-Aba-Tibetan1	Diqing-Tibetan	Tibet-Tibetan	Qinghai-Tibetan	Qamdo-Tibetan	Xigaze-Tibetan	Shannan-Tibetan	Nyingchi-Tibetan	Lhasa-Tibetan2	Ngari-Tibetan	Nagqu-Tibetan	Garze-Tibetan	Guangxi-Miao	Guizhou-Miao	Zunyi-Miao	Guangxi-Yao	Fujian-She	Liuzhou-Zhuang	Guangxi-Zhuang	Guangxi-Dong	Guizhou-Dong	Guizhou-Bouyei	Zunyi-Gelao	Guangxi-Kelao	Xinjiang-Uyghur1	Xinjiang-Kazakh1
Nigerian
Basque	0.1281
Dane	0.1045	0.005365
Central-Spanish	0.1246	0.01184	0.005477
Veracruz-Mexican	0.111	0.05446	0.0415	0.04266
Jalisco-Mexican	0.09397	0.03272	0.02134	0.02509	0.0002522
Chihuahua-Mexican	0.09243	0.03576	0.0229	0.02882	0.009241	-0.001119
Mexico-Mexican	0.09717	0.05858	0.04074	0.05365	0.003783	0.006074	0.01164
Yucatan-Mexican	0.1211	0.069	0.0512	0.05495	0.004384	0.009027	0.01209	0.008198
Amerindian-West-Mexico	0.1311	0.1003	0.08261	0.09106	0.01406	0.02069	0.02474	0.0233	0.01281
Uruguayan	0.09267	0.01073	0.003595	0.0107	0.02856	0.01543	0.01738	0.03178	0.03983	0.06643
Beijing-Han	0.1721	0.08872	0.08454	0.08126	0.07966	0.0766	0.08012	0.08757	0.08607	0.1118	0.07249
Chengdu-Han	0.1677	0.08307	0.08075	0.08106	0.09187	0.08384	0.08358	0.0973	0.09749	0.1221	0.07233	0.005391
Shanghai-Han	0.1683	0.09372	0.0921	0.09176	0.09208	0.08716	0.08793	0.09811	0.09597	0.1181	0.08178	0.001396	0.0007204
Guizhou-Han	0.1705	0.08999	0.08804	0.08965	0.09284	0.08628	0.08621	0.09582	0.09449	0.1203	0.07793	0.003195	0.0006271	0.0004631
Guizhou-Chuanqing	0.1716	0.08836	0.08478	0.08341	0.08977	0.08227	0.08113	0.09451	0.09155	0.1166	0.0729	0.003935	0.001216	0.001917	0.000424
Xinjiang-Hui	0.1577	0.08413	0.07189	0.07981	0.07542	0.07486	0.07425	0.08116	0.07543	0.09747	0.06558	0.03166	0.03072	0.03273	0.03038	0.033
Yunnan-Bai	0.1634	0.08145	0.07847	0.07782	0.08099	0.07382	0.07558	0.08802	0.08042	0.1096	0.06749	0.003396	0.002847	0.002777	0.002002	0.003254	0.02279
Yunnan-Yi	0.1875	0.1107	0.1066	0.1046	0.111	0.1056	0.1081	0.1184	0.1113	0.1397	0.09219	0.01828	0.01193	0.0139	0.01168	0.0146	0.03978	0.01201
Sichuan-Yi	0.1546	0.08676	0.07907	0.07922	0.07886	0.07408	0.07507	0.08549	0.08082	0.1113	0.07007	0.005168	0.003567	0.004008	0.002727	0.006126	0.02616	0.001526	0.01341
Guizhou-Yi	0.1787	0.09594	0.09059	0.09051	0.09904	0.09178	0.09286	0.1019	0.09841	0.1273	0.08194	0.007525	0.001276	0.003934	0.0009866	0.002312	0.02934	0.001873	0.007291	0.001955
Hubei-Tujia	0.1723	0.09416	0.09124	0.09072	0.09194	0.0868	0.08778	0.09733	0.09503	0.1187	0.08115	0.001548	0.001906	0.0001786	-0.0005875	0.0006731	0.03208	0.00316	0.01291	0.003371	0.00336
Sichuan-Aba-Tibetan2	0.1586	0.088	0.08362	0.08245	0.07422	0.06911	0.07281	0.08152	0.07601	0.1008	0.07019	0.003489	0.009318	0.005006	0.004342	0.008182	0.02304	0.001336	0.01316	0.005371	0.0074	0.004861
Sichuan-Aba-Tibetan1	0.1528	0.08108	0.07119	0.07018	0.07001	0.06266	0.06714	0.07826	0.07296	0.09901	0.05997	0.006015	0.01198	0.01102	0.01141	0.01462	0.01906	0.004486	0.02028	0.008179	0.01285	0.01025	0.002642
Diqing-Tibetan	0.1626	0.08372	0.07838	0.07513	0.07436	0.06947	0.07383	0.08137	0.0759	0.1048	0.06724	0.001343	0.008917	0.005132	0.0058	0.008591	0.01522	0.0002462	0.01914	0.004655	0.007843	0.005956	-0.001584	0.0003974
Tibet-Tibetan	0.1589	0.08678	0.07686	0.08041	0.07068	0.06236	0.06638	0.07514	0.06964	0.09135	0.06595	0.009489	0.01724	0.0136	0.01344	0.01779	0.02229	0.007012	0.02545	0.01318	0.01698	0.01232	0.00307	-0.001399	0.002786
Qinghai-Tibetan	0.1507	0.08555	0.0773	0.07773	0.07297	0.0667	0.06951	0.07771	0.07472	0.1002	0.06471	0.004604	0.008088	0.006145	0.005963	0.00792	0.01925	0.00221	0.01882	0.003517	0.007104	0.005916	-0.0001195	-0.0003823	-0.0005272	0.001804
Qamdo-Tibetan	0.1707	0.1091	0.1042	0.103	0.09027	0.08511	0.08707	0.09598	0.09293	0.1147	0.08742	0.007442	0.01692	0.01202	0.01206	0.01623	0.02913	0.008496	0.02635	0.005547	0.01451	0.01278	0.004868	0.007024	0.00273	0.009693	0.004445
Xigaze-Tibetan	0.1563	0.1058	0.09609	0.09474	0.07736	0.0742	0.07595	0.0811	0.07451	0.09964	0.07768	0.01086	0.0212	0.01495	0.01583	0.0194	0.02554	0.007616	0.02728	0.009752	0.0184	0.01666	0.004878	0.00669	0.0008401	0.006651	0.007168	0.001415
Shannan-Tibetan	0.1548	0.08746	0.07646	0.07823	0.07154	0.0638	0.06902	0.0748	0.06909	0.09569	0.05998	0.008636	0.02	0.01504	0.01589	0.01603	0.02333	0.008716	0.0302	0.01543	0.01844	0.01562	0.004787	0.001262	0.001553	0.002119	0.002401	0.007983	0.003334
Nyingchi-Tibetan	0.1534	0.09648	0.08822	0.08475	0.07583	0.07434	0.07769	0.08501	0.08194	0.1071	0.07241	0.00782	0.01321	0.01082	0.01281	0.01486	0.0199	0.004755	0.02064	0.007688	0.01289	0.01128	0.002287	0.0005773	0.001961	0.005458	-0.0002336	0.005635	0.005882	0.006925
Lhasa-Tibetan2	0.1588	0.09693	0.08514	0.08547	0.07632	0.06983	0.07178	0.08111	0.07773	0.1023	0.072	0.008295	0.01343	0.01072	0.009771	0.01335	0.01814	0.004966	0.02391	0.009783	0.01274	0.009955	-6.029e-05	-0.001294	0.0003173	-0.0007195	-0.002346	0.004883	0.004463	0.002926	-0.001311
Ngari-Tibetan	0.1631	0.09871	0.08478	0.0895	0.08074	0.07455	0.07816	0.08022	0.08275	0.1057	0.07266	0.005836	0.01164	0.009571	0.008853	0.01351	0.01686	0.005649	0.01822	0.01137	0.009978	0.01002	0.00147	-0.0009975	-0.0001491	-0.001489	-0.000744	0.004534	0.003824	0.001938	0.0005903	-0.003892
Nagqu-Tibetan	0.1606	0.0927	0.08239	0.07562	0.07691	0.0712	0.07635	0.08383	0.0812	0.1124	0.07014	0.008637	0.01966	0.01567	0.01585	0.01833	0.01915	0.008733	0.02497	0.01103	0.0167	0.01516	0.002542	0.0001602	-0.002334	0.003047	0.0009897	0.005451	0.004775	0.005204	-0.000278	-0.001368	-0.001032
Garze-Tibetan	0.1549	0.09621	0.08558	0.08928	0.07914	0.07192	0.07556	0.08208	0.08063	0.1072	0.07532	0.007699	0.01315	0.008654	0.00864	0.01667	0.02471	0.007196	0.02212	0.006598	0.01336	0.009313	0.000411	0.003591	-1.857e-05	0.004071	0.0007348	0.004646	0.007125	0.006732	0.006359	-0.0009332	0.001271	0.004775
Guangxi-Miao	0.1877	0.104	0.09659	0.09193	0.1037	0.09461	0.09596	0.1055	0.1035	0.1388	0.08544	0.01328	0.01107	0.01371	0.008403	0.01045	0.03796	0.009593	0.00761	0.01262	0.005009	0.0111	0.01292	0.01824	0.01406	0.02578	0.01607	0.02071	0.02167	0.02648	0.02143	0.01739	0.01559	0.02198	0.01777
Guizhou-Miao	0.1816	0.1026	0.09758	0.09663	0.1097	0.1004	0.1013	0.1101	0.1094	0.1381	0.08914	0.01167	0.006581	0.008264	0.003329	0.00463	0.03805	0.009586	0.008804	0.009471	0.002236	0.005712	0.01162	0.01915	0.01459	0.02387	0.01388	0.02068	0.02488	0.02425	0.02063	0.01857	0.01538	0.02293	0.01949	0.00279
Zunyi-Miao	0.1666	0.08735	0.08545	0.08385	0.08942	0.08197	0.08418	0.09486	0.09402	0.1162	0.07626	0.002495	0.0001868	0.0008471	0.0002061	0.001266	0.02998	0.003042	0.01227	0.004162	0.002543	0.0002801	0.004877	0.009058	0.004904	0.0119	0.005609	0.01183	0.01556	0.01423	0.01132	0.009731	0.008638	0.01337	0.009641	0.01033	0.004895
Guangxi-Yao	0.1871	0.1165	0.106	0.09899	0.115	0.1076	0.1043	0.1148	0.1115	0.1483	0.09584	0.01586	0.01601	0.01508	0.0124	0.009966	0.05016	0.0164	0.02347	0.01986	0.01388	0.01183	0.01962	0.02491	0.01951	0.03195	0.01937	0.03125	0.03177	0.03203	0.02685	0.02273	0.02404	0.02737	0.02573	0.007484	0.009213	0.01481
Fujian-She	0.178	0.09944	0.0963	0.09315	0.09561	0.0898	0.08848	0.099	0.09899	0.1213	0.08419	0.003193	0.005936	0.004274	0.002942	0.002732	0.03853	0.008552	0.01719	0.007807	0.005588	0.003455	0.009664	0.01737	0.01221	0.02057	0.01111	0.01196	0.01894	0.01986	0.0157	0.01574	0.01335	0.02055	0.0159	0.008494	0.004758	0.003004	0.01531
Liuzhou-Zhuang	0.1728	0.07512	0.07374	0.07689	0.09185	0.08182	0.07979	0.09264	0.09292	0.1229	0.06764	0.00921	0.003837	0.005919	0.0006626	0.002788	0.0329	0.006549	0.01551	0.0102	0.00459	0.003376	0.01179	0.01775	0.01222	0.01902	0.01206	0.02602	0.02839	0.02656	0.02573	0.0188	0.01696	0.02476	0.01915	0.00794	0.004851	0.003579	0.01007	0.007619
Guangxi-Zhuang	0.1837	0.09236	0.09428	0.09553	0.1052	0.09933	0.09704	0.1075	0.1067	0.1343	0.08574	0.01121	0.004865	0.005877	0.003234	0.002665	0.03838	0.008146	0.0155	0.01112	0.004816	0.004129	0.01581	0.02418	0.01567	0.02756	0.01778	0.02597	0.02891	0.03049	0.025	0.02441	0.0233	0.03054	0.02357	0.009269	0.006649	0.005936	0.01435	0.007698	0.001025
Guangxi-Dong	0.1956	0.1083	0.1069	0.1031	0.1157	0.1078	0.1096	0.1223	0.1184	0.1465	0.09447	0.01237	0.008985	0.008694	0.005868	0.004615	0.04607	0.01087	0.008609	0.01717	0.007167	0.005492	0.01449	0.02365	0.02234	0.02844	0.01814	0.02825	0.03269	0.0304	0.02281	0.02295	0.02175	0.02949	0.02687	0.006325	0.003939	0.00776	0.01151	0.006298	0.005718	0.005306
Guizhou-Dong	0.1841	0.09233	0.09052	0.09055	0.1075	0.09859	0.09725	0.1123	0.109	0.1386	0.08139	0.009098	0.003813	0.005126	0.000638	0.001377	0.03553	0.005193	0.01073	0.008772	0.002238	0.00224	0.009858	0.01662	0.01261	0.02078	0.01187	0.02193	0.02725	0.02292	0.01866	0.01628	0.01659	0.02217	0.01747	0.00739	0.002574	0.00389	0.01136	0.006601	0.001412	0.002214	0.002548
Guizhou-Bouyei	0.1721	0.09057	0.09048	0.09091	0.1026	0.09504	0.09494	0.1052	0.1048	0.1314	0.08137	0.01001	0.005024	0.007012	0.003541	0.002423	0.03658	0.008543	0.01095	0.009949	0.00421	0.005055	0.01418	0.02098	0.01515	0.02524	0.01576	0.02454	0.02652	0.02789	0.02218	0.02277	0.02	0.02643	0.0242	0.00709	0.003136	0.004564	0.01318	0.005481	-0.0005862	0.001842	0.003463	0.003797
Zunyi-Gelao	0.1749	0.0957	0.0951	0.0955	0.09818	0.09285	0.09228	0.1021	0.1002	0.1239	0.08442	0.003626	0.001058	0.0002179	-0.0003415	0.001383	0.03262	0.003944	0.01352	0.005169	0.003433	0.0006143	0.006535	0.01395	0.007352	0.01648	0.007612	0.01357	0.0179	0.01792	0.01365	0.01284	0.0111	0.0184	0.01162	0.01346	0.005938	0.001388	0.01319	0.004131	0.004343	0.005707	0.007876	0.004004	0.005872
Guangxi-Kelao	0.1678	0.08207	0.07989	0.08123	0.09477	0.08696	0.08671	0.099	0.09785	0.1261	0.07116	0.009698	0.001243	0.005012	0.0024	9.065e-05	0.03366	0.004996	0.01315	0.00828	0.002074	0.00508	0.01305	0.01904	0.01351	0.02398	0.01278	0.02537	0.02727	0.02468	0.02033	0.01993	0.01853	0.0253	0.02177	0.009616	0.005095	0.004017	0.01392	0.007979	0.0002167	0.001487	0.005667	0.001653	0.001039	0.004745
Xinjiang-Uyghur1	0.1182	0.03638	0.02876	0.03246	0.04207	0.03131	0.03185	0.0462	0.04847	0.07547	0.02134	0.02086	0.02134	0.02568	0.02391	0.02207	0.02374	0.01723	0.03669	0.02352	0.02824	0.02566	0.01914	0.01265	0.0155	0.01695	0.01677	0.03207	0.02655	0.01861	0.02153	0.0182	0.01858	0.0188	0.02155	0.03118	0.0342	0.02299	0.03706	0.03262	0.02221	0.0323	0.04128	0.02792	0.03	0.02738	0.02412
Xinjiang-Kazakh1	0.1172	0.03681	0.02709	0.03095	0.03461	0.02401	0.0257	0.04043	0.04111	0.06847	0.02137	0.02204	0.02789	0.02962	0.02844	0.02712	0.03525	0.0226	0.04146	0.02602	0.03334	0.02992	0.0211	0.01663	0.0219	0.0188	0.01987	0.03699	0.03246	0.02164	0.02647	0.02191	0.02266	0.02149	0.02298	0.03721	0.04067	0.02839	0.04492	0.03492	0.02639	0.03861	0.04416	0.03296	0.03628	0.03347	0.02917	0.001045
Gansu-Yugur	0.1363	0.07305	0.0652	0.06575	0.06609	0.05826	0.06116	0.07033	0.07131	0.09458	0.05543	0.003265	0.004905	0.004111	0.004758	0.004376	0.02338	0.004491	0.01957	0.003423	0.007473	0.005184	0.003727	0.004576	0.002481	0.007732	-0.0001003	0.009903	0.01182	0.007779	0.006296	0.00417	0.003907	0.005792	0.004261	0.01623	0.01257	0.003851	0.01814	0.008334	0.007977	0.01415	0.01611	0.01137	0.01109	0.005793	0.007893	0.01245	0.01381
South-Korean	0.1618	0.09611	0.09518	0.09616	0.09642	0.09007	0.09101	0.1026	0.1	0.1212	0.0839	0.005976	0.001631	0.001936	0.001745	0.00457	0.03095	0.003555	0.01423	0.001979	0.00512	0.002047	0.006259	0.0105	0.007136	0.01356	0.006029	0.009486	0.01518	0.01671	0.009116	0.01026	0.01072	0.01553	0.008135	0.01796	0.01025	0.001882	0.02155	0.006958	0.009985	0.009785	0.01198	0.006974	0.009187	0.002297	0.008002	0.02733	0.03379
[truncated: 2 more columns]
