# Supplementary material for: Forensic Features and Population Genetic Structure of Dong, Yi, Han, and Chuanqing Human Populations in Southwest China Inferred From Insertion/Deletion Markers
Source: Front Genet. 2020 Apr 30;11:360. doi: 10.3389/fgene.2020.00360 (PMC7205039; doi:10.3389/fgene.2020.00360)
Supplement: TABLE S6 — The Nei’s genetic distances between the Guizhou Dong, Yi, Han, and Chuanqing and 93 worldwide reference populations. [file Table_6.xlsx]

## Sheet: Sheet1
Supplementary Table S6. The Nei genetic distances between the Dong, Yi, Han, and Chuanqing and 94 worldwide populations.
Populations	Yunnan_Bai	Guangxi_Dong	Chengdu_Han	Guangdong_Han	Shanghai_Han	Beijing_Han	Jiangsu_Han	Huadong_Han	Japanese	Korean	South_Korean	Guangxi_Miao	Zunyi_Miao	Guizhou_Miao	Fujian_She	Huadong_She	Taiwanese	Sichuan_Aba_Tibetan1	Lhasa_Tibetan1	Tibet_Tibetan	Qinghai_Tibetan1	Qinghai_Tibetan2	Qamdo_Tibetan	Xigazê_Tibetan	Shannan_Tibetan	Nyingchi_Tibetan	Lhasa_Tibetan2	Ngari_Tibetan	Nagqu_Tibetan	Sichuan_Garzê_Tibetan	Sichuan_Aba_Tibetan2	Yunnan_Diqing_Tibetan	Hubei_Tujia	US_Asian	US_East_Asian	Vietnamese	Yunnan_Yi	Sichuan_Yi	Liuzhou_Zhuang	Qinghai_Salar	Guizhou_Bouyei	Guangxi_Zhuang	Guangxi_Yao	Guangxi_Kelao	Zunyi_Gelao	Gansu_Yugur	Guizhou_Han	Guizhou_Chuanqing	Guizhou_Dong
Yunnan_Bai
Guangxi_Dong	0.012042
Chengdu_Han	0.004973	0.010611
Guangdong_Han	0.005379	0.006878	0.002772
Shanghai_Han	0.003706	0.009367	0.002195	0.00155
Beijing_Han	0.005749	0.01315	0.007112	0.005007	0.003103
Jiangsu_Han	0.003797	0.010538	0.00212	0.002265	0.000632	0.004011
Huadong_Han	0.003706	0.009367	0.002195	0.00155	0	0.003103	0.000632
Japanese	0.004202	0.013129	0.004604	0.005827	0.003444	0.007236	0.003599	0.003444
Korean	0.007388	0.013218	0.006527	0.007594	0.004238	0.007142	0.005094	0.004238	0.003229
South_Korean	0.004355	0.011755	0.002877	0.004557	0.002112	0.006479	0.001602	0.002112	0.002731	0.002848
Guangxi_Miao	0.01174	0.009931	0.01231	0.009543	0.013281	0.014582	0.01405	0.013281	0.018128	0.021215	0.016638
Zunyi_Miao	0.004066	0.008857	0.001966	0.002389	0.001347	0.004044	0.001493	0.001347	0.004665	0.005269	0.002201	0.011193
Guizhou_Miao	0.008533	0.006345	0.00639	0.004722	0.006595	0.01032	0.00758	0.006595	0.010736	0.011845	0.008141	0.005828	0.00435
Fujian_She	0.008857	0.008747	0.006939	0.0042	0.004691	0.005334	0.005288	0.004691	0.009178	0.008015	0.006677	0.010672	0.00393	0.00521
Huadong_She	0.008857	0.008747	0.006939	0.0042	0.004691	0.005334	0.005288	0.004691	0.009178	0.008015	0.006677	0.010672	0.00393	0.00521	0
Taiwanese	0.005838	0.013393	0.005894	0.005197	0.005562	0.008431	0.006293	0.005562	0.008478	0.011949	0.007948	0.012426	0.005822	0.007095	0.009289	0.009289
Sichuan_Aba_Tibetan1	0.003789	0.01442	0.009547	0.008239	0.005182	0.005651	0.005828	0.005182	0.006744	0.008179	0.006208	0.014429	0.005263	0.009838	0.009496	0.009496	0.008395
Lhasa_Tibetan1	0.007552	0.023188	0.013344	0.015242	0.011075	0.008817	0.011477	0.011075	0.011515	0.012392	0.010499	0.020894	0.009789	0.016928	0.016684	0.016684	0.014276	0.005683
Tibet_Tibetan	0.007022	0.022716	0.013988	0.014185	0.01036	0.008939	0.010099	0.01036	0.011741	0.013848	0.010353	0.021742	0.009166	0.016575	0.015518	0.015518	0.013948	0.00435	0.002176
Qinghai_Tibetan1	0.004649	0.01729	0.008881	0.009575	0.006166	0.006701	0.007087	0.006166	0.00712	0.008104	0.006234	0.017124	0.005971	0.011608	0.010742	0.010742	0.008073	0.002778	0.003515	0.003705
Qinghai_Tibetan2	0.005191	0.019383	0.010007	0.011209	0.006667	0.006077	0.007109	0.006667	0.007059	0.007365	0.006321	0.020273	0.006479	0.013887	0.01277	0.01277	0.009789	0.002012	0.00279	0.002727	0.001845
Qamdo_Tibetan	0.010209	0.024393	0.016163	0.017383	0.01166	0.009499	0.011891	0.01166	0.012494	0.010324	0.009998	0.021195	0.01167	0.017518	0.012364	0.012364	0.017317	0.007438	0.00935	0.010282	0.007367	0.007257
Xigazê_Tibetan	0.009894	0.028045	0.019727	0.019424	0.01403	0.012261	0.01472	0.01403	0.014223	0.014456	0.014149	0.022513	0.014664	0.020742	0.017468	0.017468	0.020969	0.007722	0.009398	0.008736	0.009617	0.008168	0.006196
Shannan_Tibetan	0.011339	0.027354	0.019666	0.020017	0.014598	0.01132	0.015486	0.014598	0.014351	0.014269	0.015857	0.026668	0.014234	0.020793	0.018762	0.018762	0.017433	0.008213	0.006075	0.006058	0.006745	0.005311	0.011086	0.008099
Nyingchi_Tibetan	0.00794	0.021342	0.014037	0.01511	0.011069	0.010264	0.012278	0.011069	0.009278	0.009647	0.00994	0.022054	0.011642	0.017763	0.015299	0.015299	0.01679	0.005944	0.005323	0.00787	0.004355	0.005501	0.009113	0.009563	0.010989
Lhasa_Tibetan2	0.007802	0.02128	0.013902	0.014509	0.010707	0.010337	0.011407	0.010707	0.01209	0.012108	0.010403	0.019074	0.010181	0.016031	0.015065	0.015065	0.013349	0.003959	0.003648	0.003305	0.002556	0.002843	0.008386	0.008343	0.007854	0.004383
Ngari_Tibetan	0.010105	0.021707	0.014352	0.015103	0.011665	0.010134	0.011985	0.011665	0.01438	0.01453	0.012404	0.018994	0.011172	0.015456	0.015023	0.015023	0.015538	0.00682	0.005678	0.004848	0.005522	0.006156	0.009451	0.009212	0.008528	0.007203	0.003853
Nagqu_Tibetan	0.012026	0.027166	0.020067	0.020329	0.01573	0.011934	0.017088	0.01573	0.017541	0.015552	0.015651	0.024132	0.014267	0.020465	0.019896	0.019896	0.018125	0.007223	0.005812	0.007286	0.0064	0.006122	0.009797	0.009624	0.010729	0.006304	0.00531	0.006906
Sichuan_Garzê_Tibetan	0.009995	0.024702	0.014268	0.013864	0.009657	0.010484	0.009924	0.009657	0.01166	0.011716	0.009275	0.020319	0.010591	0.017159	0.015749	0.015749	0.012766	0.004839	0.007729	0.007058	0.00534	0.004479	0.008862	0.010873	0.011332	0.010526	0.005048	0.008232	0.01051
Sichuan_Aba_Tibetan2	0.009683	0.020354	0.012494	0.013166	0.009716	0.009195	0.009885	0.009716	0.013001	0.012931	0.010126	0.017504	0.009255	0.014254	0.013966	0.013966	0.010961	0.006197	0.007385	0.007459	0.004391	0.006137	0.008707	0.012632	0.012693	0.010448	0.006058	0.005145	0.007182	0.006064
Yunnan_Diqing_Tibetan	0.005415	0.021978	0.011651	0.011198	0.007522	0.006305	0.00827	0.007522	0.008554	0.010288	0.009006	0.017582	0.007562	0.014049	0.013535	0.013535	0.010271	0.003844	0.006243	0.006267	0.004911	0.004303	0.007883	0.006844	0.008053	0.007863	0.006409	0.007709	0.005851	0.006924	0.007145
Hubei_Tujia	0.004384	0.007543	0.003449	0.001999	0.001165	0.003586	0.001698	0.001165	0.005515	0.005882	0.002659	0.011775	0.00136	0.005198	0.004543	0.004543	0.005937	0.005454	0.010829	0.009841	0.006381	0.006967	0.012476	0.015483	0.015267	0.011673	0.010442	0.012253	0.015584	0.010475	0.010655	0.008485
US_Asian	0.005776	0.013285	0.007322	0.005521	0.006357	0.008666	0.005607	0.006357	0.009853	0.014793	0.007282	0.013268	0.005657	0.009233	0.008295	0.008295	0.007084	0.008236	0.01274	0.01049	0.009073	0.010679	0.016927	0.016737	0.018602	0.01499	0.01331	0.014777	0.019225	0.01549	0.013856	0.01207	0.005331
US_East_Asian	0.004926	0.014677	0.006491	0.007993	0.005533	0.009285	0.004839	0.005533	0.004495	0.005693	0.004203	0.021312	0.006113	0.014337	0.010364	0.010364	0.011132	0.009694	0.014825	0.013773	0.010816	0.010467	0.014384	0.016472	0.017324	0.013332	0.014699	0.017641	0.020863	0.015073	0.016092	0.012081	0.007112	0.011147
Vietnamese	0.006774	0.007177	0.003785	0.001822	0.003615	0.008538	0.003345	0.003615	0.008209	0.011684	0.00629	0.010625	0.003548	0.005029	0.006638	0.006638	0.004737	0.010117	0.018895	0.016383	0.012478	0.013793	0.021628	0.023153	0.022518	0.020379	0.018015	0.017654	0.024849	0.017226	0.014931	0.013883	0.003541	0.004892	0.008989
Yunnan_Yi	0.01103	0.010122	0.010906	0.010403	0.011309	0.015723	0.010957	0.011309	0.013435	0.016579	0.011608	0.009746	0.010285	0.007821	0.014435	0.014435	0.014558	0.011698	0.018523	0.018966	0.01598	0.017163	0.022001	0.023028	0.025817	0.018436	0.020514	0.018077	0.022593	0.019767	0.015594	0.018071	0.010909	0.013279	0.016076	0.009569
Sichuan_Yi	0.005887	0.017777	0.007262	0.009149	0.006358	0.008594	0.007143	0.006358	0.007723	0.009175	0.00503	0.0161	0.006643	0.010146	0.010012	0.010012	0.007994	0.008443	0.011531	0.01289	0.007393	0.008551	0.009492	0.012702	0.017672	0.011456	0.012741	0.015406	0.014999	0.011151	0.011527	0.010259	0.006306	0.008993	0.009581	0.011253	0.013601
Liuzhou_Zhuang	0.009965	0.010409	0.007881	0.005023	0.008097	0.011985	0.008505	0.008097	0.014151	0.017464	0.010977	0.011763	0.006606	0.007332	0.010313	0.010313	0.007279	0.013593	0.020356	0.017624	0.014146	0.016742	0.024355	0.02673	0.026648	0.025346	0.019872	0.020036	0.025853	0.020916	0.015933	0.016375	0.006701	0.006195	0.015638	0.004179	0.015481	0.014221
Qinghai_Salar	0.005246	0.018333	0.007517	0.007457	0.005332	0.007437	0.005093	0.005332	0.006968	0.008416	0.005492	0.020221	0.006726	0.013308	0.010063	0.010063	0.007748	0.0061	0.011879	0.01148	0.00809	0.007066	0.013583	0.013487	0.01738	0.009992	0.011126	0.013701	0.014388	0.011611	0.012177	0.009179	0.006434	0.006414	0.008906	0.008964	0.016409	0.007465	0.013123
Guizhou_Bouyei	0.00828	0.006323	0.005725	0.002923	0.006054	0.009646	0.006641	0.006054	0.009096	0.011928	0.007688	0.008643	0.004459	0.003547	0.006036	0.006036	0.008426	0.012208	0.019249	0.018149	0.013563	0.016072	0.020798	0.022621	0.02431	0.019601	0.019754	0.019449	0.023875	0.021313	0.017012	0.015141	0.005076	0.005943	0.011057	0.003334	0.009623	0.011016	0.004057	0.012509
Guangxi_Zhuang	0.007832	0.007428	0.005488	0.002595	0.005185	0.010299	0.005933	0.005185	0.009201	0.011772	0.008013	0.009956	0.005348	0.005897	0.007465	0.007465	0.00715	0.013173	0.021308	0.020035	0.014784	0.017246	0.021498	0.023952	0.025787	0.02127	0.020583	0.021426	0.026438	0.020448	0.019337	0.01518	0.004372	0.007546	0.009808	0.003142	0.012634	0.011593	0.005006	0.011638	0.002923
Guangxi_Yao	0.013695	0.011648	0.01335	0.009083	0.011773	0.013558	0.014322	0.011773	0.019023	0.017856	0.016566	0.009037	0.011708	0.007742	0.012732	0.012732	0.013243	0.015878	0.021584	0.02283	0.015891	0.018914	0.025065	0.025786	0.026651	0.022403	0.019213	0.021718	0.023822	0.021854	0.018183	0.017802	0.009772	0.017313	0.02456	0.012431	0.018143	0.017666	0.011216	0.018429	0.010771	0.011471
Guangxi_Kelao	0.006083	0.007705	0.003318	0.002807	0.00499	0.009761	0.005701	0.00499	0.007627	0.010727	0.007147	0.010408	0.004423	0.005085	0.007964	0.007964	0.004113	0.011857	0.018368	0.018154	0.011876	0.014289	0.021633	0.023542	0.022416	0.018623	0.018081	0.018537	0.023455	0.019959	0.015692	0.014256	0.005375	0.006902	0.008149	0.002204	0.011364	0.009966	0.004562	0.009875	0.002612	0.002841	0.011529
Zunyi_Gelao	0.00449	0.00874	0.002417	0.0019	0.000796	0.004634	0.001166	0.000796	0.004057	0.005115	0.002406	0.012744	0.001734	0.004982	0.004593	0.004593	0.005163	0.006209	0.013224	0.01199	0.007134	0.008127	0.012658	0.015992	0.016489	0.01296	0.012089	0.012598	0.01749	0.01166	0.010128	0.008987	0.001496	0.006486	0.007206	0.003372	0.010976	0.007111	0.006899	0.00596	0.00524	0.005074	0.010374	0.00476
Gansu_Yugur	0.006183	0.015781	0.006374	0.006699	0.004448	0.005565	0.005351	0.004448	0.006825	0.00752	0.005533	0.017185	0.004467	0.010459	0.008524	0.008524	0.006003	0.005447	0.007324	0.007597	0.002816	0.004346	0.011082	0.013	0.010766	0.009085	0.007169	0.008779	0.009939	0.007799	0.004986	0.007012	0.005603	0.00708	0.01054	0.008629	0.01648	0.007145	0.011038	0.006608	0.009986	0.012001	0.014898	0.008152	0.005569
Guizhou_Han	0.00373	0.007955	0.002707	0.001744	0.001506	0.004907	0.001837	0.001506	0.004854	0.006106	0.002549	0.010068	0.001453	0.003695	0.004329	0.004329	0.003487	0.005254	0.011967	0.010484	0.0066	0.007227	0.012103	0.01505	0.015667	0.01296	0.010485	0.011597	0.016302	0.010182	0.009872	0.008569	0.001211	0.004716	0.00696	0.002566	0.010196	0.006021	0.004971	0.005604	0.004168	0.00389	0.010301	0.003626	0.000971	0.005492
Guizhou_Chuanqing	0.005716	0.007963	0.004188	0.003352	0.003556	0.006416	0.004046	0.003556	0.007428	0.007336	0.005568	0.012197	0.003242	0.005574	0.005212	0.005212	0.005622	0.009092	0.015588	0.014524	0.009148	0.010458	0.015861	0.018498	0.016776	0.015408	0.014052	0.015807	0.019064	0.017077	0.013188	0.011659	0.003114	0.007274	0.007181	0.003503	0.013173	0.009434	0.007485	0.008523	0.004424	0.004481	0.009531	0.002916	0.003187	0.006346	0.003096
Guizhou_Dong	0.00725	0.00833	0.006694	0.004238	0.006233	0.009192	0.006728	0.006233	0.010297	0.010776	0.00797	0.012261	0.006218	0.006616	0.007785	0.007785	0.00538	0.011704	0.016903	0.017036	0.01301	0.014118	0.020168	0.023403	0.01997	0.017858	0.017351	0.01779	0.022815	0.018687	0.018547	0.014887	0.005333	0.008207	0.009042	0.004459	0.012444	0.011867	0.008696	0.010515	0.006704	0.004817	0.014457	0.004285	0.006637	0.012056	0.004313	0.005582
Guizhou_Yi	0.003823	0.009007	0.003363	0.003994	0.004161	0.008107	0.004948	0.004161	0.006468	0.008846	0.005118	0.007785	0.003313	0.003207	0.006363	0.006363	0.004599	0.007586	0.013165	0.012646	0.007558	0.010248	0.013872	0.016878	0.01747	0.013025	0.012652	0.012395	0.01685	0.01362	0.011018	0.010103	0.004172	0.007643	0.008229	0.004534	0.007366	0.005638	0.007856	0.01005	0.004857	0.005203	0.011482	0.003564	0.003819	0.007598	0.002674	0.004606	0.00556
Bangladeshi	0.042231	0.069292	0.05254	0.053994	0.055896	0.055558	0.053497	0.055896	0.054583	0.064723	0.054513	0.055488	0.050703	0.053493	0.060166	0.060166	0.042159	0.042886	0.040988	0.037776	0.041947	0.041249	0.061922	0.054584	0.049079	0.049703	0.041106	0.043872	0.04686	0.048427	0.045759	0.04543	0.05381	0.037068	0.058156	0.05019	0.060048	0.054635	0.04442	0.038209	0.052698	0.056548	0.058115	0.048303	0.054538	0.041836	0.048626	0.051784	0.054836
Iraqi	0.075323	0.104005	0.082413	0.084418	0.082475	0.078173	0.081035	0.082475	0.082246	0.089213	0.083706	0.095591	0.079311	0.088327	0.083068	0.083068	0.070943	0.073922	0.067776	0.069079	0.069753	0.068486	0.088335	0.08246	0.066752	0.079961	0.074952	0.077262	0.078402	0.0762	0.077419	0.077005	0.083432	0.063349	0.087609	0.082854	0.101483	0.082603	0.081039	0.063395	0.086617	0.090006	0.097026	0.081415	0.08347	0.061822	0.080593	0.081999	0.086643
Iranian	0.068417	0.09727	0.07655	0.079715	0.078252	0.074114	0.076608	0.078252	0.077996	0.087058	0.080779	0.086471	0.075242	0.082975	0.081508	0.081508	0.065002	0.068136	0.062753	0.063875	0.066056	0.063922	0.087385	0.079503	0.063866	0.075122	0.069466	0.07174	0.073192	0.073218	0.072056	0.07124	0.07906	0.05956	0.083086	0.076757	0.090971	0.079871	0.075497	0.05914	0.082333	0.085458	0.089158	0.075611	0.078512	0.059993	0.075796	0.076778	0.081533
Turk	0.060845	0.086763	0.067865	0.069369	0.068869	0.066509	0.069103	0.068869	0.069349	0.078185	0.073713	0.074688	0.066386	0.071902	0.070719	0.070719	0.054285	0.060689	0.058416	0.059159	0.058786	0.058151	0.079399	0.072986	0.058348	0.070554	0.063392	0.06679	0.068827	0.064292	0.065398	0.063857	0.070414	0.054353	0.075166	0.067121	0.084369	0.070565	0.065371	0.053838	0.072764	0.072799	0.077521	0.064919	0.070027	0.052157	0.066491	0.067893	0.071875
Gansu_Dongxiang	0.005744	0.019932	0.006395	0.00839	0.005462	0.007028	0.005098	0.005462	0.007228	0.00951	0.006585	0.017691	0.005346	0.011446	0.01179	0.01179	0.006245	0.005829	0.007034	0.007757	0.005935	0.004613	0.012839	0.013571	0.009223	0.011953	0.00935	0.010679	0.013228	0.008548	0.009818	0.006548	0.006833	0.007913	0.011607	0.009366	0.016156	0.010235	0.014049	0.006366	0.013449	0.012959	0.018201	0.010601	0.006125	0.004853	0.005922	0.008789	0.01079
Xinjiang_Hui	0.002949	0.013705	0.004381	0.004535	0.002381	0.004101	0.002558	0.002381	0.004263	0.006271	0.00344	0.015114	0.002264	0.008311	0.006754	0.006754	0.004935	0.003597	0.007212	0.005779	0.00342	0.003485	0.010395	0.012149	0.010083	0.00995	0.007191	0.009932	0.01264	0.007697	0.008108	0.00582	0.002591	0.005004	0.006708	0.006176	0.01508	0.006725	0.008049	0.004633	0.008057	0.007784	0.013603	0.006856	0.002677	0.003075	0.002371	0.004686	0.008839
Xinjiang_Kazakh1	0.021089	0.039504	0.025488	0.025487	0.023902	0.020551	0.024101	0.023902	0.027235	0.030482	0.027064	0.036336	0.023567	0.032536	0.029397	0.029397	0.019183	0.019278	0.017188	0.017165	0.018645	0.016054	0.032419	0.030111	0.022367	0.025849	0.021285	0.024384	0.02339	0.022831	0.022278	0.023613	0.02457	0.017778	0.029309	0.026072	0.035267	0.02574	0.027418	0.016281	0.030584	0.031662	0.036548	0.026003	0.026756	0.014327	0.024035	0.024727	0.027989
Xinjiang_Kazakh2	0.015082	0.034076	0.018167	0.019845	0.017987	0.015959	0.017594	0.017987	0.020422	0.023901	0.020009	0.032128	0.017564	0.026116	0.024651	0.024651	0.013539	0.016636	0.014884	0.01493	0.014934	0.012845	0.02874	0.026548	0.018414	0.022379	0.019351	0.021471	0.020816	0.021385	0.01933	0.018382	0.018415	0.013414	0.02224	0.019554	0.029827	0.019466	0.021771	0.011701	0.023971	0.025057	0.03014	0.018925	0.01943	0.010787	0.017836	0.017354	0.02146
Xinjiang_Kyrgyz	0.013604	0.030476	0.016062	0.016987	0.015634	0.013932	0.015323	0.015634	0.018833	0.021391	0.017743	0.028327	0.015029	0.022842	0.021691	0.021691	0.012609	0.015107	0.013518	0.013075	0.01418	0.011719	0.026878	0.023587	0.018019	0.021779	0.017885	0.019312	0.018676	0.019489	0.017266	0.016245	0.015766	0.011876	0.021224	0.017113	0.026546	0.017511	0.018182	0.010202	0.020748	0.021892	0.025659	0.017122	0.016878	0.009679	0.015224	0.015461	0.019601
Xinjiang_Uyghur1	0.016383	0.036899	0.019576	0.022239	0.020802	0.019831	0.019936	0.020802	0.022229	0.026583	0.021962	0.030026	0.019135	0.026954	0.027796	0.027796	0.017537	0.017815	0.014031	0.01563	0.016301	0.014742	0.029002	0.025329	0.020146	0.021831	0.018598	0.020867	0.021044	0.022115	0.01957	0.017848	0.021273	0.014511	0.025245	0.022476	0.030353	0.023645	0.023039	0.013807	0.024777	0.02611	0.029828	0.021179	0.021778	0.013131	0.020234	0.020332	0.02536
Xinjiang_Uyghur2	0.023776	0.049391	0.029423	0.030512	0.029018	0.025979	0.028696	0.029018	0.031204	0.037541	0.032843	0.040744	0.028996	0.038987	0.035786	0.035786	0.023945	0.024838	0.023555	0.023711	0.02364	0.022153	0.039079	0.03486	0.027045	0.030436	0.027521	0.029955	0.030287	0.027668	0.029022	0.025496	0.031003	0.022193	0.033543	0.030807	0.043449	0.031503	0.03299	0.020081	0.036309	0.036763	0.041605	0.030153	0.032116	0.019311	0.03028	0.030592	0.034713
Xinjiang_Uyghur3	0.022215	0.046099	0.026245	0.029621	0.02714	0.026273	0.026357	0.02714	0.029591	0.034307	0.029759	0.040236	0.025772	0.034722	0.034059	0.034059	0.022578	0.024347	0.02138	0.0222	0.023485	0.02113	0.038884	0.034619	0.025736	0.03083	0.02671	0.02961	0.030638	0.028301	0.028669	0.026244	0.028481	0.022412	0.030792	0.029168	0.040764	0.030486	0.031442	0.018349	0.035401	0.034797	0.038484	0.028531	0.028813	0.019997	0.027523	0.02821	0.03188
Xinjiang_Xibe	0.006505	0.014775	0.005522	0.006571	0.004304	0.006292	0.004498	0.004304	0.007769	0.007266	0.003929	0.019312	0.004706	0.010811	0.008654	0.008654	0.005876	0.006893	0.01047	0.009884	0.00559	0.005982	0.013111	0.018507	0.016543	0.011315	0.010185	0.012348	0.013341	0.010277	0.00917	0.010982	0.003771	0.007094	0.009315	0.008127	0.014603	0.005507	0.010743	0.004869	0.011022	0.01077	0.017113	0.008945	0.004509	0.004549	0.003928	0.006607	0.00886
Caucasian	0.077852	0.10564	0.07981	0.083906	0.082803	0.079702	0.083958	0.082803	0.086738	0.092378	0.087148	0.095222	0.07893	0.088181	0.089318	0.089318	0.070536	0.079373	0.071872	0.077395	0.076303	0.073505	0.099879	0.092115	0.077037	0.088038	0.084712	0.089145	0.082447	0.084145	0.084401	0.080574	0.083654	0.068031	0.091691	0.082492	0.099378	0.081111	0.080158	0.066905	0.085859	0.087922	0.092378	0.078452	0.085759	0.064487	0.082389	0.082033	0.08623
US_Caucasian	0.074414	0.101691	0.076978	0.082288	0.081497	0.077384	0.082027	0.081497	0.083872	0.090701	0.084947	0.090018	0.075872	0.083532	0.085083	0.085083	0.067652	0.077105	0.068751	0.07451	0.073742	0.071682	0.09671	0.090853	0.07576	0.084881	0.082673	0.0875	0.078338	0.084909	0.08164	0.078379	0.081994	0.065635	0.089631	0.080794	0.094329	0.077846	0.07778	0.065487	0.082527	0.08686	0.089374	0.076053	0.083234	0.06329	0.080282	0.079647	0.084415
US_Hispanic	0.06215	0.08896	0.067754	0.071724	0.068656	0.065487	0.068807	0.068656	0.066065	0.073104	0.068866	0.079752	0.063666	0.07306	0.070427	0.070427	0.059554	0.058423	0.054175	0.055787	0.056057	0.052936	0.073548	0.064875	0.05549	0.064639	0.061765	0.067266	0.062944	0.063897	0.066149	0.060955	0.067679	0.052312	0.074435	0.068878	0.081809	0.061831	0.06754	0.05074	0.071073	0.074768	0.081421	0.067172	0.0714	0.049607	0.066763	0.067177	0.075802
Hungarian	0.105347	0.139542	0.113789	0.120813	0.114389	0.109211	0.114369	0.114389	0.115685	0.120644	0.116751	0.146983	0.111155	0.13041	0.121328	0.121328	0.103807	0.107325	0.096315	0.099624	0.098204	0.097477	0.119768	0.122279	0.097277	0.108267	0.107925	0.117483	0.106224	0.123324	0.116556	0.109879	0.115207	0.094387	0.116021	0.119536	0.146972	0.116378	0.114455	0.095727	0.122854	0.12422	0.138294	0.113076	0.116704	0.092631	0.116369	0.109253	0.118299
Dane	0.07383	0.099053	0.076423	0.081901	0.0813	0.078225	0.082679	0.0813	0.082005	0.089139	0.085136	0.090566	0.07482	0.083835	0.085355	0.085355	0.068574	0.078292	0.069326	0.075723	0.074671	0.073215	0.099272	0.092959	0.079352	0.084507	0.084556	0.091969	0.077634	0.089918	0.084563	0.076729	0.081366	0.0672	0.089176	0.080544	0.095157	0.078499	0.076921	0.066986	0.081235	0.084466	0.087379	0.074916	0.083853	0.064349	0.081349	0.078655	0.08482
Southwestern_Hispanic	0.067628	0.09763	0.07001	0.075302	0.074729	0.069185	0.075136	0.074729	0.078711	0.085777	0.079665	0.084006	0.069916	0.08031	0.078582	0.078582	0.062828	0.071212	0.063029	0.067383	0.06776	0.065741	0.090229	0.084376	0.070608	0.076303	0.074396	0.078463	0.071756	0.078962	0.076876	0.070212	0.074764	0.059759	0.081233	0.074244	0.091167	0.072738	0.071947	0.058591	0.077549	0.078815	0.0841	0.069779	0.077799	0.059022	0.074513	0.072299	0.077287
Finns	0.077259	0.106925	0.078301	0.084555	0.083524	0.082274	0.082991	0.083524	0.083597	0.088164	0.084199	0.097432	0.077002	0.089033	0.090628	0.090628	0.074375	0.07912	0.068727	0.074797	0.07341	0.071574	0.100827	0.094974	0.07764	0.083144	0.082657	0.090491	0.078718	0.086111	0.083995	0.07737	0.082845	0.070068	0.091025	0.083642	0.097131	0.083925	0.080769	0.066783	0.085482	0.088324	0.088886	0.079614	0.085788	0.065144	0.084035	0.080006	0.088562
North_Portuguese	0.071151	0.094863	0.074429	0.079382	0.0769	0.073555	0.076829	0.0769	0.076233	0.082099	0.078779	0.095322	0.071813	0.08144	0.079961	0.079961	0.068126	0.073245	0.065184	0.068504	0.069293	0.066713	0.091527	0.086292	0.06727	0.079027	0.079295	0.080424	0.075419	0.082748	0.079743	0.076159	0.078182	0.063456	0.082687	0.077665	0.093376	0.07745	0.076934	0.062339	0.07976	0.08476	0.092833	0.073974	0.078693	0.059392	0.077178	0.076606	0.080825
South_Portuguese	0.072695	0.096787	0.075938	0.080034	0.079824	0.077641	0.081154	0.079824	0.082149	0.089411	0.084589	0.087676	0.07515	0.080968	0.082047	0.082047	0.067085	0.075921	0.069687	0.072668	0.072733	0.071329	0.096292	0.087373	0.072556	0.084509	0.08062	0.082511	0.079857	0.084049	0.083002	0.07789	0.080574	0.063719	0.089344	0.078046	0.095204	0.078614	0.073674	0.064992	0.080461	0.083012	0.087639	0.073824	0.081452	0.062893	0.077909	0.078768	0.082007
Central_Spanish	0.074479	0.102737	0.076062	0.082204	0.081771	0.081566	0.081979	0.081771	0.08236	0.092189	0.083994	0.095097	0.076515	0.084699	0.088407	0.088407	0.06774	0.079476	0.070381	0.073123	0.074221	0.072912	0.100051	0.094101	0.077326	0.088066	0.08403	0.086534	0.084795	0.085708	0.08396	0.080131	0.081839	0.064188	0.087217	0.078471	0.096903	0.078214	0.073491	0.067318	0.080726	0.083057	0.094359	0.073467	0.083529	0.063888	0.079647	0.079954	0.083917
Basque	0.077017	0.102455	0.077897	0.083045	0.083331	0.085138	0.081881	0.083331	0.080169	0.092913	0.084678	0.100703	0.078293	0.089243	0.090733	0.090733	0.071162	0.083414	0.080752	0.082438	0.082221	0.079658	0.103719	0.103204	0.088155	0.095876	0.095606	0.100496	0.094883	0.096107	0.095032	0.084949	0.084363	0.064933	0.087266	0.078924	0.100079	0.085355	0.074233	0.069051	0.080372	0.080645	0.104256	0.075163	0.084006	0.071646	0.081169	0.082827	0.085103
Poles	0.072306	0.106371	0.075766	0.081591	0.078465	0.076972	0.079379	0.078465	0.081792	0.088794	0.083794	0.09461	0.075642	0.087638	0.086408	0.086408	0.069741	0.074815	0.06725	0.071711	0.071816	0.069759	0.096474	0.085112	0.07156	0.079897	0.079082	0.08455	0.078218	0.081491	0.084167	0.07457	0.080051	0.066285	0.086058	0.08087	0.096547	0.077868	0.081804	0.061642	0.087277	0.085519	0.091379	0.078117	0.082143	0.06445	0.080493	0.079875	0.084144
Czech	0.076313	0.109794	0.078795	0.084947	0.083447	0.07913	0.083934	0.083447	0.085879	0.093544	0.088811	0.09599	0.078557	0.089354	0.092518	0.092518	0.073047	0.080752	0.068673	0.075063	0.078453	0.074404	0.101432	0.092676	0.076961	0.086307	0.085647	0.089055	0.078915	0.088579	0.087959	0.077293	0.085216	0.07246	0.091065	0.085627	0.098283	0.084514	0.084909	0.06961	0.088124	0.088345	0.094867	0.08049	0.08677	0.069867	0.08477	0.084268	0.086272
Lithuanian	0.081831	0.115364	0.083126	0.088372	0.086523	0.081353	0.08769	0.086523	0.090926	0.097421	0.09286	0.102175	0.082249	0.094711	0.093661	0.093661	0.075276	0.085997	0.075853	0.081354	0.080969	0.078713	0.103653	0.095617	0.079615	0.092772	0.09044	0.095021	0.085167	0.093675	0.091198	0.080795	0.087421	0.073127	0.09572	0.088304	0.109895	0.086519	0.084335	0.072105	0.090228	0.090268	0.09636	0.082849	0.089145	0.070014	0.087472	0.084095	0.091759
North_East_Italian	0.073483	0.100163	0.077184	0.082861	0.080404	0.078478	0.080613	0.080404	0.079934	0.088865	0.083778	0.094051	0.076343	0.086274	0.08672	0.08672	0.070884	0.076708	0.067734	0.072576	0.073924	0.070949	0.097475	0.087232	0.072353	0.084125	0.082463	0.087927	0.083055	0.085062	0.084319	0.079987	0.081581	0.065351	0.086172	0.08098	0.094806	0.079047	0.079765	0.065171	0.08391	0.086605	0.09298	0.077393	0.082642	0.064423	0.080804	0.080673	0.086431
Slovenian	0.070771	0.100813	0.072389	0.078986	0.077158	0.074076	0.0772	0.077158	0.079127	0.086101	0.081638	0.089952	0.072978	0.08437	0.083922	0.083922	0.066222	0.075794	0.066586	0.072837	0.073105	0.069666	0.095113	0.087723	0.073134	0.081727	0.080339	0.085613	0.077894	0.083186	0.082623	0.073602	0.078601	0.065066	0.083594	0.077764	0.09548	0.078036	0.07786	0.061629	0.082657	0.082066	0.088151	0.073634	0.080054	0.063138	0.078124	0.076293	0.080504
US_African_American	0.134277	0.168942	0.139265	0.146562	0.141071	0.142144	0.142293	0.141071	0.132684	0.135442	0.13302	0.160191	0.138557	0.150473	0.14762	0.14762	0.136148	0.127663	0.120065	0.128023	0.118357	0.116919	0.138055	0.125162	0.119448	0.120296	0.123658	0.130603	0.128614	0.122289	0.13256	0.128993	0.142148	0.121601	0.145623	0.146021	0.15932	0.126031	0.146011	0.114923	0.145168	0.155406	0.155033	0.140317	0.145799	0.109297	0.14095	0.14214	0.153138
Somalian	0.104554	0.126223	0.106343	0.106847	0.105139	0.109003	0.110704	0.105139	0.099817	0.100227	0.103198	0.125411	0.104564	0.10923	0.110821	0.110821	0.098653	0.096669	0.093936	0.098929	0.089587	0.089195	0.109679	0.098939	0.090926	0.096153	0.095403	0.098549	0.100126	0.093981	0.104248	0.10084	0.108141	0.09569	0.116304	0.111126	0.127427	0.098896	0.102983	0.088132	0.106661	0.112397	0.116069	0.102389	0.107927	0.082128	0.10234	0.110372	0.110982
African_American	0.137368	0.170823	0.139575	0.147106	0.14188	0.143203	0.143821	0.14188	0.136202	0.137053	0.133963	0.163508	0.140257	0.153352	0.150379	0.150379	0.138015	0.13209	0.123674	0.13224	0.121829	0.120237	0.14116	0.131425	0.125439	0.125742	0.12871	0.134852	0.13344	0.124941	0.136515	0.133058	0.142156	0.123122	0.148498	0.14762	0.162542	0.126131	0.144238	0.117755	0.14617	0.154869	0.156681	0.141779	0.14678	0.112083	0.141445	0.144631	0.153156
Nigerian	0.162868	0.195013	0.16634	0.1727	0.168046	0.171615	0.169338	0.168046	0.157283	0.157848	0.157109	0.190493	0.166458	0.17879	0.175019	0.175019	0.165914	0.155156	0.147383	0.155549	0.145514	0.143158	0.164905	0.151158	0.147643	0.146158	0.149919	0.156637	0.157738	0.146659	0.160299	0.157991	0.169459	0.148098	0.171605	0.173373	0.187131	0.153256	0.171371	0.139641	0.17052	0.181679	0.183161	0.16714	0.172998	0.135196	0.167341	0.170438	0.180043
Afrikaner	0.072901	0.101655	0.076895	0.080936	0.080527	0.076398	0.081197	0.080527	0.082079	0.091573	0.08527	0.090225	0.076314	0.085991	0.086692	0.086692	0.069243	0.076521	0.067164	0.07253	0.073797	0.071238	0.099392	0.090075	0.074881	0.083024	0.081725	0.086873	0.081467	0.083405	0.084827	0.076858	0.080442	0.064657	0.087972	0.079804	0.095429	0.07884	0.07697	0.064497	0.083126	0.084599	0.089096	0.076258	0.083875	0.065294	0.080593	0.081303	0.083527
Asian_Indian	0.049375	0.078245	0.061363	0.063375	0.062245	0.060218	0.060403	0.062245	0.05907	0.069081	0.060081	0.064239	0.057801	0.060847	0.066617	0.066617	0.048203	0.045522	0.041843	0.038769	0.044614	0.041968	0.059701	0.051538	0.046075	0.053365	0.042304	0.04386	0.048446	0.047133	0.046748	0.048364	0.060827	0.04333	0.065806	0.059788	0.06812	0.057428	0.053686	0.044292	0.062035	0.067026	0.069273	0.058615	0.061029	0.044451	0.054592	0.061055	0.064855
Cape_Colored	0.060153	0.086723	0.062901	0.067508	0.066346	0.065401	0.066282	0.066346	0.061483	0.066361	0.062597	0.075214	0.062588	0.067554	0.069412	0.069412	0.058438	0.058117	0.053299	0.057756	0.053005	0.051803	0.069743	0.061737	0.056595	0.056657	0.057755	0.05926	0.059185	0.058648	0.059639	0.058482	0.066566	0.053089	0.070922	0.066986	0.075076	0.057186	0.06587	0.047005	0.065185	0.072687	0.073149	0.061545	0.067363	0.046263	0.063558	0.064252	0.072253
Xhosa	0.151489	0.182622	0.156335	0.162434	0.156202	0.160035	0.157133	0.156202	0.144953	0.146358	0.144051	0.18529	0.153911	0.167184	0.162927	0.162927	0.155882	0.143288	0.134469	0.139947	0.132135	0.131425	0.150483	0.13865	0.133911	0.132603	0.13718	0.141012	0.142494	0.135556	0.147022	0.145458	0.156827	0.136563	0.156737	0.16279	0.176478	0.140564	0.160295	0.130283	0.158611	0.169481	0.17929	0.156671	0.160852	0.123867	0.155781	0.16015	0.168511
Zulu	0.157483	0.189698	0.159743	0.165828	0.161999	0.165783	0.164404	0.161999	0.150818	0.153139	0.150776	0.181248	0.160612	0.169852	0.170039	0.170039	0.158969	0.149748	0.141388	0.150906	0.138525	0.13897	0.159853	0.145453	0.145061	0.137537	0.144178	0.14954	0.149148	0.139457	0.150765	0.150705	0.163185	0.144025	0.165706	0.167929	0.174295	0.141565	0.165229	0.135811	0.161811	0.175253	0.174784	0.15977	0.166472	0.129485	0.161203	0.166037	0.174835
West_Mexico_Amerindian	0.094617	0.126494	0.106462	0.109383	0.100601	0.096696	0.098876	0.100601	0.097436	0.107593	0.101803	0.122498	0.099419	0.116373	0.101875	0.101875	0.101	0.086047	0.086065	0.079098	0.086233	0.082697	0.095838	0.083796	0.082951	0.092662	0.087699	0.091941	0.099273	0.092981	0.093328	0.092076	0.100153	0.082994	0.101673	0.102571	0.118234	0.096443	0.108357	0.082364	0.112073	0.113412	0.12618	0.109433	0.10488	0.083	0.102305	0.09961	0.119802
Chihuahua_North_Mexican	0.069633	0.102142	0.076914	0.080762	0.076449	0.074697	0.075893	0.076449	0.076954	0.084223	0.078476	0.091862	0.073997	0.087014	0.078516	0.078516	0.070151	0.066672	0.063779	0.061864	0.064463	0.061762	0.079427	0.070576	0.067055	0.074202	0.067776	0.076436	0.075239	0.072461	0.07421	0.072462	0.076916	0.058641	0.081674	0.078409	0.09625	0.07155	0.077032	0.056436	0.083579	0.08427	0.090707	0.078555	0.07954	0.058043	0.076241	0.074161	0.089122
Jalisco_West_Mexican	0.069099	0.10038	0.078244	0.082507	0.076979	0.072203	0.076252	0.076979	0.075243	0.084607	0.078611	0.091379	0.073097	0.086823	0.080382	0.080382	0.070397	0.064257	0.060582	0.059446	0.063036	0.059091	0.077761	0.069556	0.063152	0.071885	0.066869	0.073819	0.071287	0.070051	0.07125	0.069537	0.07689	0.06007	0.08163	0.078646	0.09388	0.07165	0.08027	0.059219	0.084451	0.087088	0.094271	0.079586	0.081244	0.056782	0.077233	0.076093	0.090333
Mexico_Mexican	0.080248	0.111606	0.088785	0.090079	0.085548	0.080128	0.086033	0.085548	0.084203	0.093431	0.088703	0.098782	0.083444	0.094166	0.086835	0.086835	0.080394	0.073694	0.072964	0.069268	0.071013	0.0695	0.085518	0.073409	0.070659	0.079173	0.074845	0.07598	0.080216	0.076738	0.078108	0.077735	0.084859	0.069996	0.0945	0.088095	0.104059	0.079585	0.087392	0.066327	0.09206	0.092787	0.099052	0.088977	0.088186	0.065786	0.08417	0.085299	0.101094
Veracruz_Mexican	0.074547	0.105955	0.084608	0.087353	0.080732	0.073521	0.08118	0.080732	0.077385	0.087413	0.083766	0.098209	0.079224	0.094756	0.084546	0.084546	0.076591	0.067778	0.066026	0.065667	0.067589	0.064001	0.080822	0.07071	0.068579	0.071298	0.071252	0.077427	0.074487	0.074996	0.074772	0.072051	0.080671	0.066708	0.084589	0.084973	0.097712	0.074186	0.087904	0.060607	0.090606	0.091585	0.100195	0.085892	0.085391	0.062902	0.082337	0.081726	0.09692
Yucatan_Mexican	0.071633	0.105815	0.087566	0.088232	0.082519	0.077307	0.082551	0.082519	0.077609	0.089053	0.085282	0.094826	0.081626	0.092465	0.085616	0.085616	0.075385	0.067296	0.066526	0.062097	0.066952	0.063892	0.081287	0.066086	0.063871	0.074708	0.070258	0.076823	0.075978	0.073844	0.075563	0.070831	0.081605	0.067104	0.085804	0.084826	0.09572	0.073579	0.085941	0.063002	0.090578	0.09093	0.094705	0.086573	0.085375	0.065466	0.08179	0.081045	0.096699
Uruguayan	0.063501	0.091069	0.067811	0.073081	0.071246	0.069559	0.070862	0.071246	0.069749	0.078607	0.073094	0.084542	0.067232	0.077087	0.077076	0.077076	0.059682	0.065967	0.05868	0.062553	0.061452	0.060435	0.083731	0.075554	0.060387	0.071867	0.070743	0.074265	0.07204	0.0753	0.071238	0.068489	0.072223	0.053381	0.075058	0.069501	0.083626	0.069307	0.067441	0.054716	0.072264	0.075503	0.085481	0.06524	0.072879	0.053604	0.069995	0.068506	0.073861
Brazilian	0.066554	0.09635	0.070983	0.076387	0.073645	0.071525	0.073674	0.073645	0.07055	0.07807	0.073265	0.087059	0.069566	0.079354	0.078388	0.078388	0.065162	0.065726	0.057829	0.061707	0.061431	0.058786	0.082002	0.071317	0.062723	0.068589	0.067845	0.07256	0.068814	0.070738	0.070912	0.067548	0.074072	0.056765	0.080243	0.07477	0.087045	0.066885	0.072619	0.053612	0.076112	0.081584	0.084483	0.071418	0.075915	0.053281	0.072733	0.073204	0.081989
Brazilian_immigrant	0.069118	0.096859	0.072861	0.078493	0.075659	0.074364	0.075856	0.075659	0.071944	0.078391	0.074361	0.093214	0.071908	0.083121	0.081618	0.081618	0.067559	0.069478	0.060782	0.065089	0.0636	0.061463	0.086041	0.077111	0.064364	0.071605	0.071753	0.075522	0.072759	0.073775	0.074545	0.071752	0.07635	0.05916	0.080547	0.076834	0.091175	0.070393	0.074368	0.057206	0.078236	0.083607	0.09046	0.072697	0.078374	0.054755	0.075088	0.076023	0.08205
[truncated: 48 more columns]
